# Supplementary material for: Heavy Metals in Iron Tailing Around River Sediments of Xiangshan: Status, Risks, and Human Health Threats
Source: Toxics. 2026 Mar 27;14(4):284. doi: 10.3390/toxics14040284 (PMC13120278; doi:10.3390/toxics14040284)
Supplement: Supplementary file 1 [file toxics-14-00284-s001.zip]

Archive with 1 entries (1 files):
- toxics-4209994-supplementary.pdf
